# Supplementary material for: Jasmonate-Dependent Response of the Flower Abscission Zone Cells to Drought in Yellow Lupine
Source: Plants (Basel). 2022 Feb 15;11(4):527. doi: 10.3390/plants11040527 (PMC8877524; doi:10.3390/plants11040527)
Supplement: Supplementary file 1 [file plants-11-00527-s001.zip]

Archive with 1 entries (1 files):
- plants-1594362-supplementary.pdf
